# Supplementary material for: Non-Tuberculous Mycobacteria: Single Center Analyses of Risk Factors, Management and Mortality Outcomes of Adults with HIV
Source: Diagnostics (Basel). 2024 Nov 27;14(23):2682. doi: 10.3390/diagnostics14232682 (PMC11640248; doi:10.3390/diagnostics14232682)
Supplement: Supplementary file 1 [file diagnostics-14-02682-s001.zip]

Archive with 1 entries (1 files):
- diagnostics-3312726-supplementary.pdf
